# Supplementary material for: cDNA-AFLP analysis reveals differential gene expression in compatible interaction of wheat challenged with Puccinia striiformis f. sp. tritici
Source: BMC Genomics. 2009 Jun 30;10:289. doi: 10.1186/1471-2164-10-289 (PMC2717123; doi:10.1186/1471-2164-10-289)
Supplement: Additional file 2 — RT-PCR quantification of transcripts. RT-PCR quantification of transcripts for the 28 seletced TDFs and 18s RNA in mock and non-inoculated leaf tissues of Suwon 11' wheat at various time-points after inoculation with pathotype CY31 of Puccinia striiformis f. sp. tritici. [file 1471-2164-10-289-S2.xls]

## Sheet: Sheet1
	Additional file 2. RT-PCR quantification of transcripts for the 28 seletced TDFs and 18s RNA in mock and non-inoculated leaf tissues of
	Suwon 11' wheat at various time-points after inoculation with pathotype CY31 of Puccinia striiformis f. sp. tritici
Formula: Fold Change = 2－△△CT (△CT gene=gene CT mock－gene CT ck; △CT 18S=CT 18S mock－CT 18S ck; △△CT=△CT gene－△CT 18S)
CT1 and CT2 are the mean values of threshold cycle for 18S rRNA and each gene in three biological replicates
Figures represent relative expression changes for each gene in mock inoculated leaf tissues across time pionts
Time(h)	18S rRNA	CT1		Genes	CT2		△△CT	2(-△△CT)		Figures
0	18s-Ck-0	18.5485		267-4-Ck-0	31.2856		3.33333e-08	1
12	18s-Mock-12	18.3102		267-4-Mock-12	31.5421		0.494833	0.709644
18	18s-Mock-18	18.6541		267-4-Mock-18	31.0405		-0.350667	1.27515
24	18s-Mock-24	18.9113		267-4-Mock-24	32.03		0.3815	0.767639
48	18s-Mock-48	22.0665		267-4-Mock-48	34.5061		-0.297533	1.22904
72	18s-Mock-72	17.423		267-4-Mock-72	30.0729		-0.0872333	1.06233
120	18s-Mock-120	19.6358		267-4-Mock-120	32.4945		0.121633	0.919146
0	18s-Ck-0	18.5485		c88-Ck-0	30.0599		-3.37508e-14	1
12	18s-Mock-12	18.3102		c88-Mock-12	30.0498		0.228269	0.853658
18	18s-Mock-18	18.0838		c88-Mock-18	29.9785		0.383245	0.766711
24	18s-Mock-24	18.9113		c88-Mock-24	30.7672		0.3445	0.787581
48	18s-Mock-48	22.0665		c88-Mock-48	33.7698		0.191881	0.875464
72	18s-Mock-72	17.4231		c88-Mock-72	29.2243		0.289791	0.818021
120	18s-Mock-120	19.3741		c88-Mock-120	31.285		0.3995	0.758121
0	18s-Ck-0	18.439		c95-Ck-0	22.3499		-3.33337e-09	1
12	18s-Mock-12	18.0136		c95-Mock-12	21.6581		-0.266433	1.20283
18	18s-Mock-18	17.4047		c95-Mock-18	21.6505		0.334767	0.792912
24	18s-Mock-24	18.8238		c95-Mock-24	22.1484		-0.586367	1.50146
48	18s-Mock-48	18.7278		c95-Mock-48	22.7287		0.0899667	0.939544
72	18s-Mock-72	17.9873		c95-Mock-72	22.0062		0.107867	0.927959
120	18s-Mock-120	18.0041		c95-Mock-120	21.9236		0.0086	0.994057
0	18s-Ck-0	20.8831		c6-Ck-0	31.585		-3.33333e-08	1
12	18s-Mock-12	19.6525		c6-Mock-12	29.9254		-0.429	1.3463
18	18s-Mock-18	19.2443		c6-Mock-18	29.8988		-0.0473667	1.03338
24	18s-Mock-24	20.2287		c6-Mock-24	30.6999		-0.230633	1.17335
48	18s-Mock-48	20.9556		c6-Mock-48	32.1328		0.4753	0.719317
72	18s-Mock-72	21.489		c6-Mock-72	32.4364		0.2455	0.843523
120	18s-Mock-120	19.1225		c6-Mock-120	29.4829		-0.341433	1.26701
0	18s-Ck-0	17.2291		c24-Ck-0	29.0485		3.33333e-08	1
12	18s-Mock-12	16.0012		c24-Mock-12	28.3709		0.5503	0.682878
18	18s-Mock-18	15.8563		c24-Mock-18	28.398		0.722333	0.606116
24	18s-Mock-24	17.0409		c24-Mock-24	29.397		0.5367	0.689346
48	18s-Mock-48	17.6574		c24-Mock-48	29.9802		0.503333	0.705475
72	18s-Mock-72	16.7766		c24-Mock-72	28.7923		0.1963	0.872786
120	18s-Mock-120	15.0891		c24-Mock-120	27.0539		0.1453	0.904191
0	18s-Ck-0	18.2002		106B-4-Ck-0	24.5545		-3.3333e-09	1
12	18s-Mock-12	17.6664		106B-4-Mock-12	24.6143		0.593633	0.662672
18	18s-Mock-18	18.0444		106B-4-Mock-18	24.5941		0.195433	0.873311
24	18s-Mock-24	18.5901		106B-4-Mock-24	24.8059		-0.138533	1.10079
48	18s-Mock-48	18.8126		106B-4-Mock-48	25.0511		-0.115833	1.0836
72	18s-Mock-72	18.4405		106B-4-Mock-72	24.0266		-0.7681	1.70303
120	18s-Mock-120	18.1452		106B-4-Mock-18	24.6369		0.137433	0.909135
0	18s-Ck-0	19.2961		c16-Ck-0	29.5088		3.33334e-08	1
12	18s-Mock-12	18.7318		c16-Mock-12	29.1958		0.251367	0.8401
18	18s-Mock-18	19.1119		c16-Mock-18	29.6369		0.312367	0.80532
24	18s-Mock-24	19.4025		c16-Mock-24	29.8826		0.267533	0.830739
48	18s-Mock-48	19.8337		c16-Mock-48	30.0774		0.0310667	0.978696
72	18s-Mock-72	19.4962		c16-Mock-72	29.2053		-0.503533	1.41768
120	18s-Mock-120	18.8033		c16-Mock-120	29.285		0.269133	0.829818
0	18s-Ck-0	18.9274		c44-Ck-0	33.8279		-3.33333e-08	1
12	18s-Mock-12	18.2666		c44-Mock-12	33.3909		0.223833	0.856287
18	18s-Mock-18	18.7556		c44-Mock-18	33.9216		0.2656	0.831853
24	18s-Mock-24	18.245		c44-Mock-24	33.0574		-0.0881334	1.06299
48	18s-Mock-48	18.5177		c44-Mock-48	33.4693		0.0511333	0.965178
72	18s-Mock-72	18.9945		c44-Mock-72	33.8057		-0.0893	1.06385
120	18s-Mock-120	19.3116		c44-Mock-120	34.8006		0.588533	0.665019
0	18s-Ck-0	19.53		266-4-Ck-0	32.775		3.37508e-14	1
12	18s-Mock-12	18.7508		266-4-Mock-12	31.7374		-0.258403	1.19615
18	18s-Mock-18	19.1119		266-4-Mock-18	32.4793		0.122333	0.918701
24	18s-Mock-24	19.0849		266-4-Mock-24	32.5934		0.2635	0.833064
48	18s-Mock-48	19.4284		266-4-Mock-48	32.785		0.111667	0.925518
72	18s-Mock-72	19.4412		266-4-Mock-72	32.8932		0.207	0.866337
120	18s-Mock-120	19.5702		266-4-Mock-120	32.4867		-0.328567	1.25577
0	18s-Ck-0	21.9902		c53-Ck-0	30.3815		0	1
12	18s-Mock-12	21.1267		c53-Mock-12	29.2282		-0.289767	1.22244
18	18s-Mock-18	21.648		c53-Mock-18	30.4993		0.460067	0.726953
24	18s-Mock-24	22.1681		c53-Mock-24	31.0549		0.495467	0.709332
48	18s-Mock-48	22.4523		c53-Mock-48	30.9847		0.141017	0.90688
72	18s-Mock-72	22.0822		c53-Mock-72	30.0322		-0.441276	1.35781
120	18s-Mock-120	21.1977		c53-Mock-120	29.4091		-0.1799	1.13281
0	18s-Ck-0	17.8764		c80-Ck-0	33.1556		0	1
12	18s-Mock-12	17.0391		c80-Mock-12	32.1306		-0.187663	1.13892
18	18s-Mock-18	18.5517		c80-Mock-18	33.4343		-0.39655	1.31636
24	18s-Mock-24	18.5357		c80-Mock-24	33.7328		-0.08205	1.05852
48	18s-Mock-48	18.016		c80-Mock-48	33.2636		-0.0316273	1.02216
72	18s-Mock-72	18.085		c80-Mock-72	33.3357		-0.0283833	1.01987
120	18s-Mock-120	18.1526		c80-Mock-120	33.8618		0.429983	0.74227
0	18s-Ck-0	18.661		260-2-Ck-0	16.4804		3.33333e-08	1
12	18s-Mock-12	18.0371		260-2-Mock-12	15.6003		-0.256193	1.19432
18	18s-Mock-18	18.8033		260-2-Mock-12	16.217		-0.40559	1.32463
24	18s-Mock-24	18.5761		260-2-Mock-24	16.2898		-0.105707	1.07602
48	18s-Mock-48	18.6672		260-2-Mock-48	17.0562		0.569653	0.673779
72	18s-Mock-72	18.9509		260-2-Mock-72	16.4975		-0.2728	1.20815
120	18s-Mock-120	18.3741		260-2-Mock-12	16.3338		0.140377	0.907282
0	18s-Ck-0	18.9321		63C-3-Ck-0	27.087		0	1
12	18s-Mock-12	20.6235		63C-3-Mock-12	28.556		-0.222333	1.16662
18	18s-Mock-18	19.1119		63C-3-Mock-18	27.4951		0.228317	0.85363
24	18s-Mock-24	20.0514		63C-3-Mock-24	27.8376		-0.3687	1.29119
48	18s-Mock-48	21.7443		63C-3-Mock-48	29.8886		-0.0106667	1.00742
72	18s-Mock-72	18.5498		63C-3-Mock-72	27.2552		0.550417	0.682823
120	18s-Mock-120	18.1526		63C-3-Mock-120	26.8503		0.5428	0.686437
0	18s-Ck-0	18.9321		68b-1-Ck-0	32.2994		3.19744e-14	1
12	18s-Mock-12	20.6235		68b-1-Mock-12	34.0281		0.0373667	0.974432
18	18s-Mock-18	19.3028		68b-1-Mock-18	32.6557		-0.0144	1.01003
24	18s-Mock-24	20.0514		68b-1-Mock-24	33.416		-0.0027	1.00187
48	18s-Mock-48	21.7443		68b-1-Mock-48	34.6414		-0.4702	1.3853
72	18s-Mock-72	18.5498		68b-3-Mock-72	32.2593		0.3422	0.788837
120	18s-Mock-120	20.2238		68b-1-Mock-120	33.6469		0.0558	0.962061
0	18s-Ck-0	17.7601		C57-Ck-0	27.3528		0	1
12	18s-Mock-12	17.5045		C57-Mock-12	27.2122		0.115	0.923382
18	18s-Mock-18	18.8078		C57-Mock-18	28.8886		0.488033	0.712996
24	18s-Mock-24	17.3791		C57-Mock-24	26.6836		-0.288283	1.22119
48	18s-Mock-48	18.6774		C57-Mock-48	28.8632		0.59305	0.66294
72	18s-Mock-72	17.5465		C57-Mock-72	27.2487		0.109467	0.926931
120	18s-Mock-120	18.5498		C57-Mock-120	28.684		0.541465	0.687073
0	18s-Ck-0	18.939		336-2-Ck-0	35.6769		3.33333e-08	1
12	18s-Mock-12	18.2877		336-2-Mock-12	35.4312		0.4055	0.754975
18	18s-Mock-18	19.6162		336-2-Mock-18	36.5357		0.1815	0.881786
24	18s-Mock-24	19.258		336-2-Mock-24	36.5026		0.5067	0.703831
48	18s-Mock-48	19.1883		336-2-Mock-48	36.0808		0.154533	0.898423
72	18s-Mock-72	18.7806		336-2-Mock-72	35.253		-0.2656	1.20214
120	18s-Mock-120	19.4516		336-2-Mock-120	36.3402		0.15065	0.900844
0	18s-Ck-0	19.857		c14-Ck-0	33.763		-3.33333e-08	1
12	18s-Mock-12	19.2597		c14-Mock-12	32.8716		-0.2941	1.22612
18	18s-Mock-18	19.2864		c14-Mock-18	32.7297		-0.462667	1.37809
24	18s-Mock-24	19.8991		c14-Mock-24	33.5372		-0.267833	1.204
48	18s-Mock-48	20.2793		c14-Mock-48	34.0897		-0.0955	1.06844
72	18s-Mock-72	19.6914		c14-Mock-72	33.2891		-0.308333	1.23828
120	18s-Mock-120	18.872		c14-Mock-120	32.6433		-0.134633	1.09781
0	18s-Ck-0	20.4699		298-3-Ck-0	33.3057		4e-08	1
12	18s-Mock-12	20.284		298-3-Mock-12	33.3341		0.2144	0.861905
18	18s-Mock-18	20.1342		298-3-Mock-18	33.5067		0.5367	0.689346
24	18s-Mock-24	21.0723		298-3-Mock-24	33.5054		-0.402667	1.32195
48	18s-Mock-48	24.2709		298-3-Mock-48	36.8836		-0.223033	1.16719
72	18s-Mock-72	20.846		298-3-Mock-72	33.1473		-0.5344	1.44834
120	18s-Mock-120	21.0318		298-3-Mock-120	33.3542		-0.513367	1.42738
0	18s-Ck-0	17.4944		C38-Ck-0	30.1428		3.33333e-08	1
12	18s-Mock-12	17.2198		C38-Mock-12	29.4136		-0.454583	1.37039
18	18s-Mock-18	17.5276		C38-Mock-18	29.285		-0.891	1.85446
24	18s-Mock-24	17.4776		C38-Mock-24	30.398		0.272033	0.828152
48	18s-Mock-48	18.2604		C38-Mock-48	30.6965		-0.2123	1.15853
72	18s-Mock-72	17.9756		C38-Mock-72	30.0539		-0.5702	1.48473
120	18s-Mock-120	17.9296		C38-Mock-120	30.3338		-0.2442	1.18444
0	18s-Ck-0	15.8758		143-7-Ck-0	30.4529		3.33333e-08	1
12	18s-Mock-12	17.6115		143-7-Mock-12	31.965		-0.223567	1.16762
18	18s-Mock-18	16.786		143-7-Mock-18	30.9365		-0.426533	1.344
24	18s-Mock-24	17.554		143-7-Mock-24	31.614		-0.517067	1.43104
48	18s-Mock-48	20.1975		143-7-Mock-48	34.4667		-0.307933	1.23793
72	18s-Mock-72	16.2721		143-7-Mock-72	31.2042		0.355	0.78187
120	18s-Mock-120	18.5928		143-7-Mock-120	33.5283		0.35844	0.780008
0	18s-Ck-0	20.4699		c71-Ck-0	27.6992		0	1
12	18s-Mock-12	20.284		c71-Mock-12	27.0261		-0.4871	1.40162
18	18s-Mock-18	20.6418		c71-Mock-18	27.8989		0.0279333	0.980824
24	18s-Mock-24	21.0723		c71-Mock-24	28.4231		0.1216	0.919168
48	18s-Mock-48	24.2709		c71-Mock-48	31.0859		-0.414233	1.33259
72	18s-Mock-72	20.846		c71-Mock-72	28.0209		-0.0543667	1.0384
120	18s-Mock-120	20.9005		c71-Mock-120	28.4867		0.3569	0.780841
0	18s-Ck-0	18.8829		266-3-Ck-0	29.6486		-3.33333e-08	1
12	18s-Mock-12	18.5805		266-3-Mock-12	29.5742		0.228033	0.853798
18	18s-Mock-18	19.6162		266-3-Mock-18	31.1567		0.774767	0.584483
24	18s-Mock-24	18.8091		266-3-Mock-24	30.2469		0.672167	0.627564
48	18s-Mock-48	19.1631		266-3-Mock-48	30.7051		0.776367	0.583835
72	18s-Mock-72	18.713		266-3-Mock-72	29.8317		0.353	0.782954
120	18s-Mock-120	18.8078		266-3-Mock-120	29.2864		-0.28705	1.22014
0	18s-Ck-0	18.7556		C21-Ck-0	25.575		-3.33336e-09	1
12	18s-Mock-12	20.0866		C21-Mock-12	26.9799		0.0738667	0.950088
18	18s-Mock-18	19.3028		C21-Mock-18	26.0611		-0.0611667	1.04331
24	18s-Mock-24	19.6358		C21-Mock-24	26.4109		-0.0443333	1.03121
48	18s-Mock-48	21.2446		C21-Mock-48	27.6913		-0.3728	1.29486
72	18s-Mock-72	18.6344		C21-Mock-72	25.1965		-0.257317	1.19525
120	18s-Mock-120	20.2238		C21-Mock-120	26.8667		-0.176567	1.13019
0	18s-Ck-0	17.3843		C73-Ck-0	34.2192		0	1
12	18s-Mock-12	17.3997		C73-Mock-12	34.6558		0.4212	0.746803
18	18s-Mock-18	18.2443		C73-Mock-18	35.4783		0.399133	0.758314
24	18s-Mock-24	17.7134		C73-Mock-24	34.8083		0.26	0.835088
48	18s-Mock-48	16.5414		C73-Mock-48	33.9273		0.551073	0.682512
72	18s-Mock-72	16.9685		C73-Mock-72	33.8518		0.04839	0.967015
120	18s-Mock-120	17.9152		C73-Mock-120	34.7933		0.0431997	0.9705
0	18s-Ck-0	19.8175		c65-Ck-0	30.0454		0	1
12	18s-Mock-12	19.048		c65-Mock-12	29.1804		-0.0955131	1.06845
18	18s-Mock-18	19.0647		c65-Mock-18	29.3113		0.0187202	0.987108
24	18s-Mock-24	19.4158		c65-Mock-24	29.747		0.10322	0.930953
48	18s-Mock-48	19.9822		c65-Mock-48	29.513		-0.69718	1.62133
72	18s-Mock-72	19.4172		c65-Mock-72	29.5444		-0.100713	1.0723
120	18s-Mock-120	19.9142		c65-Mock-120	29.3512		-0.790996	1.73027
0	18s-Ck-0	18.6541		274-5-Ck-0	28.4179		-3.3334e-09	1
12	18s-Mock-12	18.0444		274-5-Mock-12	27.8819		0.0735667	0.950286
18	18s-Mock-18	19.0215		274-5-Mock-18	28.6557		-0.1296	1.09399
24	18s-Mock-24	19.0135		274-5-Mock-24	28.5941		-0.183224	1.13542
48	18s-Mock-48	19.1119		274-5-Mock-48	29.217		0.341236	0.789365
72	18s-Mock-72	18.4896		274-5-Mock-72	28.5422		0.288775	0.818597
120	18s-Mock-120	19.5702		274-5-Mock-120	28.8793		-0.454833	1.37062
0	18s-Ck-0	18.6979		c50-Ck-0	27.5714		0	1
12	18s-Mock-12	18.6995		c50-Mock-12	27.1572		-0.415936	1.33416
18	18s-Mock-18	20.1818		c50-Mock-18	29.4233		0.367925	0.774896
24	18s-Mock-24	19.0181		c50-Mock-24	27.5328		-0.358794	1.28235
48	18s-Mock-48	21.7759		c50-Mock-48	31.0341		0.384639	0.765971
72	18s-Mock-72	18.5241		c50-Mock-72	27.6805		0.282772	0.82201
120	18s-Mock-120	19.2864		c50-Mock-120	28.3328		0.172906	0.887054
0	18s-Ck-0	18.0247		576-6-Ck-0	34.0158		3.33333e-08	1
12	18s-Mock-12	16.8344		576-6-Mock-12	33.2575		0.431923	0.741273
18	18s-Mock-18	17.4294		576-6-Mock-18	33.5421		0.12155	0.9192
24	18s-Mock-24	17.6146		576-6-Mock-24	33.8285		0.222733	0.85694
48	18s-Mock-48	17.6014		576-6-Mock-48	33.6603		0.0677667	0.954114
72	18s-Mock-72	17.4965		576-6-Mock-72	32.9853		-0.502367	1.41654
120	18s-Mock-120	17.9152		576-6-Mock-120	33.83		-0.0764	1.05438
